# Supplementary material for: Ouabain Counteracts Retinal Ganglion Cell Death Through Modulation of BDNF and IL-1 Signaling Pathways
Source: Brain Sci. 2025 Jan 26;15(2):123. doi: 10.3390/brainsci15020123 (PMC11853102; doi:10.3390/brainsci15020123)
Supplement: Supplementary file 1 [file brainsci-15-00123-s001.zip]

Archive with 1 entries (1 files):
- brainsci-3410536-supplementary.pdf
